# Supplementary material for: Glancing Angle Deposited Nanostructured Tellurium Layer Against Dendrite Formation and Side Reactions in Aqueous Zn-Ion Battery Anode
Source: Nanomaterials (Basel). 2025 Jun 19;15(12):952. doi: 10.3390/nano15120952 (PMC12196523; doi:10.3390/nano15120952)
Supplement: Supplementary file 1 [file nanomaterials-15-00952-s001.zip]

Archive with 1 entries (1 files):
- nanomaterials-3603027-supplementary.pdf
